# Supplementary material for: Joint frailty modeling of time-to-event data to elicit the evolution pathway of events: a generalized linear mixed model approach
Source: Biostatistics. 2021 Nov 9;24(1):108–23. doi: 10.1093/biostatistics/kxab037 (PMC9766887; doi:10.1093/biostatistics/kxab037)
Supplement: kxab037_Supplementary_Data [file kxab037_supplementary_data.zip]

Archive with 6 entries (5 files):
- kxab037_Supplementary_Data/
- kxab037_Supplementary_Data/Biostatistics_Supplementary_Material.pdf
- kxab037_Supplementary_Data/biosts-20400-File002.cls
- kxab037_Supplementary_Data/biosts-20400-File003.bst
- kxab037_Supplementary_Data/biosts-20400-File004.bib
- kxab037_Supplementary_Data/biosts-20400-File010.cls
