# Supplementary material for: Joint frailty modeling of time-to-event data to elicit the evolution pathway of events: a generalized linear mixed model approach
Source: Biostatistics. 2021 Nov 9;24(1):108–23. doi: 10.1093/biostatistics/kxab037 (PMC9766887; doi:10.1093/biostatistics/kxab037)
Supplement: kxab037_Supplementary_Data [file kxab037_supplementary_data.zip › kxab037_Supplementary_Data/biosts-20400-File004.bib]

%% This BibTeX bibliography file was created using BibDesk.
%% http://bibdesk.sourceforge.net/


%% Created for Galyardt at 2014-08-21 22:49:39 -0400 


%% Saved with string encoding Unicode (UTF-8) 

@book{lnp17,
	Author = {Lee, Y. and Nelder, J. A. and Pawitan, Y.},
  Title = {Generalized Linear Models with Random Effects: Unified Analysis via H-likelihood (2nd edition)},
    Publisher = {London: Chapman \& Hall/CRC, Chapters 6 and 14},
	Year = {2017}}

@article{lk20,
  Author = {Lee, Y. and Kim, G.},
  Title = {Properties of h-likelihood estimators in clustered data},
  Journal = {International Statistical Review}, 
	Pages = {380--395},
	Volume = {88},
	Year = {2020}}

% newly added references listed above

@book{si20,
  Author = {Spreafico, M. and Ieva, F.},
  Title = {Functional Modelling of Recurrent Events on Time-to-Event Processes},
  Publisher = {MOX Technical Reports No. 23/2020, Department of Mathematics, Politecnico di Milano},
	Year = {2020}}

@book{riz12,
	Author = {Rizopoulos, D.},
  Title = {Joint Models for Longitudinal and Time-to-Event Data: With Applications in R},
    Publisher = {New York: Chapman \& Hall/CRC, Chapter 5},
	Year = {2012}}

@article{hou99,
  Author = {Hougaard, P.},
  Title = {Multi-state models: A review},
  Journal = {Lifetime Data Analysis}, 
	Pages = {239--264},
	Volume = {5},
	Year = {1999}}

@article{bc18,
  Author = {Brentnall, A. R. and Cuzick, J.},
  Title = {Use of the concordance index for predictors of censored survival data},
  Journal = {Statistical Methods in Medical Research}, 
	Pages = {2359--2373},
	Volume = {27},
	Year = {2018}}

@article{vx00,
  Author = {Vaida, F. and Xu, R.},
  Title = {Proportional hazards model with random effects},
  Journal = {Statistics in Medicine}, 
	Pages = {3309--3324},
	Volume = {19},
	Year = {2000}}

@article{rmj07,
  Author = {Rondeau, V. and Mathoulin-Pelissier, S. and Jacqmin-Gadda, H. and Brouste, V. and Soubeyran, P.},
  Title = {{Joint frailty models for recurring events and death using maximum penalized likelihood estimation: application on cancer events}},
  Journal = {Biostatistics}, 
	Pages = {708--721},
	Volume = {8},
	Year = {2007}}

@book{mip20,
  Author = {Masci, C. and Ieva, F. and Paganoni, A. M.},
  Title = {EM Algorithm for Semiparametric Multinomial Mixed-effects Models},
  Publisher = {MOX Technical Reports No. 44/2020, Department of Mathematics, Politecnico di Milano},
	Year = {2020}}

@article{ln96,
  Author = {Lee, Y. and Nelder, J. A.},
  Title = {Hierarchical generalized linear models (with discussion)},
  Journal = {Journal of the Royal Statistical Society Series B}, 
	Pages = {619--678},
	Volume = {58},
	Year = {1996}}

@article{mcg94,
  Author = {McGilchrist, C. A.},
  Title = {Estimation in generalised mixed models},
  Journal = {Journal of the Royal Statistical Society Series B}, 
	Pages = {61--69},
	Volume = {56},
	Year = {1994}}

@article{chj16,
  Author = {Christian, N. J. and Ha, I. D. and Jeong, J.-H.},
  Title = {Hierarchical likelihood inference on clustered competing risks data},
  Journal = {Statistics in Medicine}, 
	Pages = {251--267},
	Volume = {35},
	Year = {2016}}

@article{kmm17,
  Author = {Kr\'{o}l, A. and Mauguen, A. and Mazroui, Y. and Laurent, A. and Michiels, S. and Rondeau, V.},
  Title = {{Tutorial in joint modeling and prediction: A statistical software for correlated longitudinal outcomes, recurrent events and a terminal event}},
  Journal = {Journal of Statistical Software}, 
	Pages = {1--52},
	number = {3},
	Volume = {81},
	Year = {2017}}

@article{pdg20,
  Author = {Paulon, G. and De Iorio, M. and Guglielmi, A. and Ieva, F.},
  Title = {{Joint modeling of recurrent events and survival: a Bayesian non-parametric approach}},
  Journal = {Biostatistics}, 
	Pages = {1--14},
	Volume = {21},
	Year = {2020}}

@article{bt19,
  Author = {Beesley, L. J. and Taylor, J. M. G.},
  Title = {{EM algorithms for fitting multistate cure models}},
  Journal = {Biostatistics}, 
	Pages = {416--432},
	Volume = {20},
	Year = {2019}}

@article{le18,
	Author = {{Lancet editorial}},
	Journal = {Lancet},
	Pages = {1637},
 Title = {Making more of multimorbidity: an emerging priority}, 
	Volume = {391},
	Year = {2018}}


@book{ams18,
	Author = {{Academy of Medical Science}},
  Title = {Multimorbidity: A Priority for Global Health Research},
  Publisher = {London: The Academy of Medical Sciences},
	Year = {2018}}


@article{vbk96,
  Author = {van den Akker, M. and Buntinx, F. and Knotterus, J.},
  Title = {{Comorbidity or multimorbidity: what's in a name? A review of literature}},
  Journal = {European Journal of General Practice}, 
	Pages = {65--70},
	Volume = {2},
	Year = {1996}}

@article{dkw15,
  Author = {Di Angelantonio, E. and Kaptoge, S. and Wormser, D. and Willeit, P.},
  Title = {Association of cardiometabolic multimorbidity with mortality}, 
  Journal = {Journal of American Medical Association}, 
	Pages = {52--60},
	Volume = {314},
	Year = {2015}}

@book{nxy19,
  Author = {Ng, S. K. and Xiang, L. and Yau, K. W. W.},
  Title = {Mixture Modelling for Medical and Health Sciences},
  Publisher = {Boca Raton, FL: Chapman \& Hall/CRC, Chapters 4 and 6},
	Year = {2019}}

@article{peg19,
  Author = {Pearson-Stuttard, J. and Ezzati, M. and Gregg, E. W.},
  Title = {Multimorbidity -- a defining challenge for health systems}, 
  Journal = {Lancet Public Health}, 
	Pages = {e599--e600},
	Volume = {4},
	Year = {2019}}

@article{rhn20,
  Author = {Richardson, S. and Hirsch, J. S. and Narasimhan, M. and Crawford, J. M. and McGinn, T. and Davidson, K. W.},
  Title = {{Presenting characteristics, comorbidities, and outcomes among 5700 patients hospitalized with COVID-19 in the New York City area}}, 
  Journal = {Journal of American Medical Association}, 
	Pages = {2052--2059},
	Volume = {323},
	Year = {2020}}

@article{mrw09,
  Author = {Marengoni, A. and Rizzuto, D. and Wang, H. X. and Winblad, B. and Fratiglioni, L.},
  Title = {Patterns of chronic multimorbidity in the elderly population}, 
  Journal = {Journal of American Geriatrics Society}, 
	Pages = {225--230},
	Volume = {57},
	Year = {2009}}

@article{nhs12,
  Author = {Ng, S. K. and Holden, L. and Sun, J.},
  Title = {Identifying comorbidity patterns of health conditions via cluster analysis of pairwise concordance statistics},
  Journal = {Statistics in Medicine}, 
	Pages = {3393--3405},
	Volume = {31},
	Year = {2012}}

@article{nts18,
  Author = {Ng, S. K. and Tawiah, R. and Sawyer, M. and Scuffham, P.},
  Title = {{Patterns of multimorbid health conditions: A systematic review of analytical methods and comparison analysis}}, 
  Journal = {International Journal of Epidemiology}, 
	Pages = {1687--1704},
	Volume = {47},
	Year = {2018}}

@article{ng15,
  Author = {Ng, S. K.},
  Title = {{A two-way clustering framework to identify disparities in multimorbidity patterns of mental and physical health conditions among Australians}},
  Journal = {Statistics in Medicine}, 
	Pages = {3444--3460},
	Volume = {34},
	Year = {2015}}

@article{ntm19,
  Author = {Ng, S. K. and Tawiah, R. and McLachlan, G. J.},
  Title = {Unsupervised pattern recognition of mixed data structures with numerical and categorical features using a mixture regression modelling framework},
  Journal = {Pattern Recognition}, 
	Pages = {261--271},
	Volume = {88},
	Year = {2019}}

@article{vsg13,
  Author = {Vanfleteren, L. E. and Spruit, M. A. and Groenen, M. and Gaffron, S. and van Empel, V. P. and Bruijnzeel, P. L. and Rutten, E. P. and Roodt, J. O. and Wouters, E. F. and Franssen, F. M.},
  Title = {Clusters of comorbidities based on validated objective measurements and systemic inflammation in patients with chronic obstructive pulmonary disease}, 
  Journal = {American Journal of Respiratory and Critical Care Medicine}, 
	Pages = {728--735},
	Volume = {187},
	Year = {2013}}

@article{pch14,
  Author = {Prados-Torres, A. and Calder\'{o}n-Larra\~{n}aga, A. and 
Hancco-Saavedra, J. and Poblador-Plou, B. and van Den Akker, M.},
  Title = {Multimorbidity patterns: a systematic review},
  Journal = {Journal of Clinical Epidemiology}, 
	Pages = {254--266},
	Volume = {67},
	Year = {2014}}

@article{vss09,
  Author = {Valderas, J. M. and Starfield, B. and Sibbald, B. and Salisbury, C.
and Roland, M.},        
  Title = {Defining comorbidity: implications for understanding health
and health services},
  Journal = {Annals of Family Medicine}, 
	Pages = {357--363},
	Volume = {7},
	Year = {2009}}

@book{who15,
  Author = {{World Health Organization}},
  Title = {World Report on Ageing and Health}, 
  Publisher = {World Health Organization},
	Year = {2015}}

@article{adw19,
  Author = {Ashworth, M. and Durbaba, S. and Whitney, D. and Crompton, J. and 
Wright, M. and Dodhia, H.},
  Title = {Journey to multimorbidity: longitudinal analysis exploring cardiovascular risk factors and sociodemographic determinants in an urban setting},
  Journal = {BMJ Open}, 
	Pages = {e031649},
	Volume = {9},
	Year = {2019}}

@article{rls14,
  Author = {Ruel, G. and L\'{e}vesque, J.-F. and Stocks, N. and Sirois, C. and
Kroger, E. and Adams, R. J. and Doucet, M. and Taylor, A. W.},
  Title = {{Understanding the evolution of multimorbidity: Evidences from the North West Adelaide Health Longitudinal Study (NWAHS)}},
  Journal = {PLOS One}, 
	Pages = {e96291},
	Volume = {9},
	Year = {2014}}

@article{vvb15,
  Author = {Vos, R. and van den Akker, M. and Boesten, J. and Robertson, C. and
Metsemakers, J.},
  Title = {Trajectories of multimorbidity: exploring patterns of multimorbidity in patients with more than ten chronic health problems in life course},
  Journal = {BMC Family Practice}, 
	Pages = {2},
	Volume = {16},
	Year = {2015}}

@article{hw02,
  Author = {Huang, X. and Wolfe, R. A.},
  Title = {A frailty model for informative censoring},
  Journal = {Biometrics}, 
	Pages = {510--520},
	Volume = {58},
	Year = {2002}}

@article{lwh04,
  Author = {Liu, L. and Wolfe, R. A. and Huang, X.},
  Title = {Shared frailty models for recurrent events and a terminal event},
  Journal = {Biometrics}, 
	Pages = {747--756},
	Volume = {60},
	Year = {2004}}

@article{tmn20a,
  Author = {Tawiah, R. and McLachlan, G. J. and Ng, S. K.},
  Title = {A bivariate joint frailty model with mixture framework for survival analysis of recurrent events with dependent censoring and cure fraction},
  Journal = {Biometrics}, 
	Pages = {753--766},
	Volume = {76},
	Year = {2020}}

@article{yau01,
  Author = {Yau, K. W. W.},
  Title = {Multilevel models for survival analysis with random effects},
  Journal = {Biometrics}, 
	Pages = {96--102},
	Volume = {57},
	Year = {2001}}

@article{bre74,
  Author = {Breslow, N. E.},
  Title = {Covariance analysis of censored survival data},
  Journal = {Biometrics}, 
	Pages = {89--99},
	Volume = {30},
	Year = {1974}}

@article{tmn20b,
  Author = {Tawiah, R. and McLachlan, G. J. and Ng, S. K.},
  Title = {Mixture cure models with time-varying and multilevel frailties for recurrent event data},
  Journal = {Statistical Methods in Medical Research}, 
	Pages = {1368--1385},
	Volume = {29},
	Year = {2020}}

@article{swh11,
  Author = {Si, X.-S. and Wang, W. and Hu, C.-H. and Zhou, D.-H.},
  Title = {Remaining useful life estimation -- A review on the statistical data driven approaches},
  Journal = {European Journal of Operational Research}, 
	Pages = {1--14},
	Volume = {213},
	Year = {2011}}

@article{ans15,
  Author = {Alvarez-Iglesias, A. and Newell, J. and Scarrott, C. and Hinde, J.},
  Title = {Summarising censored survival data using the mean residual life function},
  Journal = {Statistics in Medicine}, 
	Pages = {1965--1976},
	Volume = {34},
	Year = {2015}}

@article{sz09,
  Author = {Sun, L. and Zhang, Z.},
  Title = {A class of transformed mean residual life models with censored survival data}, 
  Journal = {Journal of American Statistical Association}, 
	Pages = {803--815},
	Volume = {104},
	Year = {2009}}

@article{cjl05,
  Author = {Chen, Y. Q. and Jewell, N. P. and Lei, X. and Cheng, S. C.},
  Title = {Semiparametric estimation of proportional mean residual life model in presence of censoring},
  Journal = {Biometrics}, 
	Pages = {170--178},
	Volume = {61},
	Year = {2005}}

@article{hxh19,
  Author = {Huang, R. and Xiang, L. and Ha, I. D.},
  Title = {{Frailty proportional mean residual life regression for clustered survival data: A hierarchical quasi-likelihood method}},
  Journal = {Statistics in Medicine}, 
	Pages = {4854--4870},
	Volume = {38},
	Year = {2019}}

@article{pen03,
  Author = {Peng, Y.},
  Title = {Estimating baseline distribution in proportional hazards cure models}, 
  Journal = {Computational Statistics \& Data Analysis}, 
	Pages = {187--201},
	Volume = {42},
	Year = {2003}}

@misc{the18,
  Author = {Therneau, T.},
  Title = {{Mixed Effects Cox Models}}, 
  note = {Avaliable at {https://cran.r-project.org/web/packages/coxme/vignettes/coxme.pdf}, Assessed on April 9, 2019},
	Year = {2018}}

@article{cl17,
  Author = {Crowther, M. J. and Lambert, P. C.},
  Title = {{Parametric multistate survival models: Flexible modelling allowing transition-specific distributions with application to estimating clinically useful measures of effect differences}},
  Journal = {Statistics in Medicine}, 
	Pages = {4719--4742},
	Volume = {36},
	Year = {2017}}

@article{wst20,
  Author = {Williams, J. P. and Storlie, C. B. and Therneau, T. M. and Jack Jr, C. R. and Hannig, J.},
  Title = {{A Bayesian approach to multistate hidden Markov models: Application to dementia progression}}, 
  Journal = {Journal of American Statistical Association}, 
	Pages = {16--31},
	Volume = {115},
	Year = {2020}}


@conference{Galyardt13smmc,
	Address = {Arnhem, Netherlands},
	Author = {April Galyardt and Ilya Goldin},
	Booktitle = {International Meeting of the Psychometric Society},
	Date-Added = {2014-08-21 21:17:50 +0000},
	Date-Modified = {2014-08-21 21:17:50 +0000},
	Keywords = {conf},
	Title = {Modeling Student Metacognitive Strategies in a Intelligent Tutoring System},
	Year = {2013}}

@article{Campbell02,
	Author = {Jamie I.D. Campbell and Shauna Austin},
	Date-Added = {2014-08-21 21:12:16 +0000},
	Date-Modified = {2014-08-21 21:13:22 +0000},
	Journal = {Memory \& Cognition},
	Keywords = {strategies, addition, response time},
	Number = {6},
	Pages = {988-994},
	Title = {Effects of response time deadlines on adults' strategy choices for simple addition},
	Volume = {30},
	Year = {2002}}


@incollection{Blei09,
	Author = {David Blei and John Lafferty},
	Booktitle = {Text Mining: Classification, Clustering, and Applications},
	Date-Added = {2013-12-18 14:09:12 +0000},
	Date-Modified = {2013-12-18 14:12:00 +0000},
	Editor = {A. Srivastava and M. Sahami},
	Publisher = {Chapman \& Hall/CRC},
	Series = {Data Mining and Knowledge Discovery Series},
	Title = {Topic Models},
	Year = {2009},
	Bdsk-Url-1 = {http://www.cs.princeton.edu/~blei/papers/BleiLafferty2009.pdf}}

@article{aleven_toward_2006,
	Author = {Aleven, V. and Mclaren, B. and Roll, I. and Koedinger, K.},
	Date-Added = {2013-12-05 22:14:42 +0000},
	Date-Modified = {2013-12-17 17:12:03 +0000},
	Issue = {2},
	Journal = {International Journal of Artificial Intelligence in Education},
	Pages = {101-128},
	Title = {Toward meta-cognitive tutoring: A model of help seeking with a Cognitive Tutor},
	Volume = {16},
	Year = {2006}}

@inproceedings{goldin_hints:_2013,
	Author = {Goldin, Ilya M. and Koedinger, Kenneth R. and Aleven, Vincent A. W. M. M.},
	Booktitle = {Proceedings of 6th International Conference on Educational Data Mining},
	Date-Added = {2013-12-05 22:14:42 +0000},
	Date-Modified = {2013-12-17 19:51:31 +0000},
	Editor = {{D'Mello}, Sidney K. and Calvo, Rafael A. and Olney, Andrew},
	Location = {Memphis, {TN}},
	Month = {July},
	Title = {Hints: You Can't Have Just One},
	Year = {2013},
	Bdsk-Url-1 = {http://www.educationaldatamining.org/EDM2013/papers/rn_paper_35.pdf}}

@inproceedings{goldin_learner_2012,
	Address = {Chania, Greece},
	Author = {Goldin, Ilya M. and Koedinger, Kenneth R. and Aleven, Vincent A. W. M. M.},
	Booktitle = {Proceedings of 5th International Conference on Educational Data Mining},
	Date-Added = {2013-12-05 22:14:42 +0000},
	Date-Modified = {2013-12-17 19:50:21 +0000},
	Editor = {Yacef, Kalina and Za{\"\i}ane, Osmar and Hershkovitz, Arnon and Yudelson, Michael and Stamper, John},
	Pages = {73-80},
	Title = {Learner Differences in Hint Processing},
	Year = {2012},
	Bdsk-Url-1 = {http://educationaldatamining.org/EDM2012/uploads/procs/Full_Papers/edm2012_full_6.pdf}}

@inproceedings{goldin_learner_2013,
	Address = {Memphis, {TN}},
	Author = {Goldin, Ilya M. and Carlson, Ryan},
	Booktitle = {Proceedings of 16th International Conference on Artificial Intelligence in Education},
	Date-Added = {2013-12-05 22:14:42 +0000},
	Date-Modified = {2013-12-17 17:14:16 +0000},
	Title = {Learner Differences and Hint Content},
	Year = {2013}}
